# Supplementary material for: Structural analysis of the dynamic ribosome-translocon complex
Source: eLife. 2024 Jun 18;13:RP95814. doi: 10.7554/eLife.95814 (PMC11186639; doi:10.7554/eLife.95814)
Supplement: Figure 3—source data 1. [file elife-95814-fig3-data1.zip]

Archive with 6 entries (5 files):
- Figure 3-source data 1/
- __MACOSX/._Figure 3-source data 1
- Figure 3-source data 1/Fig 3F source data 2.pdf
- __MACOSX/Figure 3-source data 1/._Fig 3F source data 2.pdf
- Figure 3-source data 1/Fig 3F source data 1.pdf
- __MACOSX/Figure 3-source data 1/._Fig 3F source data 1.pdf
